# Supplementary material for: Trehalose Reduces the Secreted Beta-Amyloid Levels in Primary Neurons Independently of Autophagy Induction
Source: Metabolites. 2021 Jun 26;11(7):421. doi: 10.3390/metabo11070421 (PMC8306653; doi:10.3390/metabo11070421)
Supplement: Supplementary file 1 [file metabolites-11-00421-s001.zip]

Archive with 1 entries (1 files):
- metabolites-1274322-supplementary.pdf
